# Supplementary material for: The Interactive Effects between Drought and Air Pollutants on Children’s Upper Respiratory Tract Infection: A Time-Series Analysis in Gansu, China
Source: Int J Environ Res Public Health. 2023 Jan 20;20(3):1959. doi: 10.3390/ijerph20031959 (PMC9915313; doi:10.3390/ijerph20031959)
Supplement: Supplementary file 1 [file ijerph-20-01959-s001.zip]

Archive with 1 entries (1 files):
- ijerph-2142154-supplementary.pdf
